# Supplementary material for: You Can Teach Every Patient: A Health Literacy and Clear Communication Curriculum for Pediatric Clerkship Students
Source: MedEdPORTAL. 2021 Jan 22;17:11086. doi: 10.15766/mep_2374-8265.11086 (PMC7821440; doi:10.15766/mep_2374-8265.11086)
Supplement: Supplementary file 1 — HLCC Didactic PowerPoint.pptxWorkshop PowerPoint.pptxCTEP Card.docxVideo for Critique.m4vClear Language Cases Students.docxClear Language Cases Instructors Guide.docxTeach-back Cases Students.docxTeach-back Cases Instructors Guide.docxPicture Cases Students.docxPicture Cases Instructors Guide.docxCTEP Cases Students.docxCTEP Cases Instructors Guide.docxCommunication Checklist.docxStudent Survey.docx [file mep_2374-8265.11086-s001.zip]

Archive with 15 entries (15 files):
- _Educational_Summary_Report_11086.pdf
- A. HLCC Didactic PowerPoint.pptx
- B. Workshop PowerPoint.pptx
- C. CTEP Card.docx
- D. Video for Critique.m4v
- E. Clear Language Cases Students.docx
- F. Clear Language Cases Instructors Guide.docx
- G. Teach-back Cases Students.docx
- H. Teach-back Cases Instructors Guide.docx
- I. Picture Cases Students.docx
- J. Picture Cases Instructors Guide.docx
- K. CTEP Cases Students.docx
- L. CTEP Cases Instructors Guide.docx
- M. Communication Checklist.docx
- N. Student Survey.docx
